# Supplementary material for: Helminth Infections in Dairy Sheep Found in an Extensive Countrywide Study in Greece and Potential Predictors for Their Presence in Faecal Samples
Source: Microorganisms. 2023 Feb 24;11(3):571. doi: 10.3390/microorganisms11030571 (PMC10055712; doi:10.3390/microorganisms11030571)
Supplement: Supplementary file 1 [file microorganisms-11-00571-s001.zip]

Archive with 1 entries (1 files):
- microorganisms-2233604-supplementary.pdf
